# Supplementary material for: Non-Structural Proteins (Nsp): A Marker for Detection of Human Coronavirus Families
Source: Pathogens. 2023 Sep 21;12(9):1185. doi: 10.3390/pathogens12091185 (PMC10537875; doi:10.3390/pathogens12091185)
Supplement: Supplementary file 1 [file pathogens-12-01185-s001.zip]

Archive with 1 entries (1 files):
- pathogens-2558046-supplementary.pdf
